# Supplementary material for: Vegetation type determines spore deposition within a forest–agricultural mosaic landscape
Source: FEMS Microbiol Ecol. 2020 May 1;96(6):fiaa082. doi: 10.1093/femsec/fiaa082 (PMC7239601; doi:10.1093/femsec/fiaa082)
Supplement: fiaa082_Supplemental_Files [file fiaa082_supplemental_files.zip]

Archive with 7 entries (7 files):
- Fig_S1.tiff
- Fig_S2.tiff
- Fig_S3.tiff
- Fig_S4.tiff
- Fig_S5.tiff
- Fig_S6.tiff
- Supplementary_information.docx
